# Supplementary material for: Characterisation of recent foot-and-mouth disease viruses from African buffalo (Syncerus caffer) and cattle in Kenya is consistent with independent virus populations
Source: BMC Vet Res. 2015 Feb 3;11:17. doi: 10.1186/s12917-015-0333-9 (PMC4334418; doi:10.1186/s12917-015-0333-9)
Supplement: Additional file 1: Table S1. — List of 73 foot-and-mouth disease virus (FMDV) SAT 1 sequences included in the phylogenetic tree in Figure 2 of this study. [file 12917_2015_333_MOESM1_ESM.xlsx]

## Sheet: Table S1
Serial No.	Ref. No	Year of Isolation	Country	Host	Accession No.	Reference
1	RHO/5/1966	1966	Zimbabwe	Not recorded	AY593846	Carrillo et al., J. Virol. 79 (10), 6487-6504 (2005)
2	T155/1971	1971	Tanzania	Cattle	HQ267519	Sangula et al., BMC Evol. Biol. 10 (1), 371 (2010)
3	TAN/2/1971	1971	Tanzania	Cattle	KF561707	Kasanga et al.,Transbound Emerg Dis. In Press.
4	TAN/13/1974	1974	Tanzania	Cattle	AY442001	Sahle et al., Arch. Virol. 152 (4), 797-804 (2007)
5	UGA/13/1974	1974	Uganda	Cattle	AY442010	Sahle et al., Arch. Virol. 152 (4), 797-804 (2007)
6	SUD/3/1976	1976	Sudan	Cattle	AY441996	Sahle et al., Arch. Virol. 152 (4), 797-804 (2007)
7	TAN/2/1977	1977	Tanzania	Cattle	KF561708	Kasanga et al.,Transbound Emerg Dis. In Press.
8	K66/1980	1980	Kenya	Cattle	HQ267520	Sangula et al., BMC Evol. Biol. 10 (1), 371 (2010)
9	TAN/3/1980	1980	Tanzania	Cattle	KF561709	Kasanga et al.,Transbound Emerg Dis. In Press.
10	K110/1981	1981	Kenya	Cattle	HQ267521	Sangula et al., BMC Evol. Biol. 10 (1), 371 (2010)
11	ZIM/3/1990	1990	Zimbabwe	Buffalo	GU194496	Reeve et al., 2009 unpublished
12	ZIM/13/1990	1990	Zimbabwe	Buffalo	GU194497	Reeve et al., 2009 unpublished
13	ZIM/25/1990	1990	Zimbabwe	Buffalo	GU194499	Reeve et al., 2009 unpublished
14	KEN/9/1991	1991	Kenya	Cattle	AY441995	Sahle et al., Arch. Virol. 152 (4), 797-804 (2007)
15	KNP/148/1991	1991	South Africa	Buffalo	GU194495	Reeve et al., 2009 unpublished
16	KNP/41/1995	1995	South Africa	Buffalo	GU194498	Reeve et al., 2009 unpublished
17	TAN/1/1996	1996	Tanzania	Cattle	KF561710	Kasanga et al.,Transbound Emerg Dis. In Press.
18	TAN/5/1996	1996	Tanzania	Cattle	KF561711	Kasanga et al.,Transbound Emerg Dis. In Press.
19	KEN/5/1998	1998	Kenya	Cattle	DQ009721	Maree et al., 2005, unpublished
20	UGA/7/1999	1999	Uganda	Cattle	AY442011	Sahle et al., Arch. Virol. 152 (4), 797-804 (2007)
21	UGA/3/1999	1999	Uganda	Cattle	DQ009722	Maree et al., 2005, unpublished
22	K96/1999	1999	Kenya	Cattle	HQ267523	Sangula et al., BMC Evol. Biol. 10 (1), 371 (2010)
23	K58/1999	1999	Kenya	Cattle	HQ267523	Sangula et al., BMC Evol. Biol. 10 (1), 371 (2010)
24	K114/1999	1999	Kenya	Cattle	HQ267524	Sangula et al., BMC Evol. Biol. 10 (1), 371 (2010)
25	TAN/6/1999	1999	Tanzania	Cattle	KF561712	Kasanga et al.,Transbound Emerg Dis. In Press.
26	TAN/18/1999	1999	Tanzania	Cattle	KF561713	Kasanga et al.,Transbound Emerg Dis. In Press.
27	TAN/19/1999	1999	Tanzania	Cattle	KF561714	Kasanga et al.,Transbound Emerg Dis. In Press.
28	TAN/21/1999	1999	Tanzania	Cattle	KF561715	Kasanga et al.,Transbound Emerg Dis. In Press.
29	TAN/25/1999	1999	Tanzania	Cattle	KF561716	Kasanga et al.,Transbound Emerg Dis. In Press.
30	TAN/26/1999	1999	Tanzania	Cattle	KF561717	Kasanga et al.,Transbound Emerg Dis. In Press.
31	TAN/37/1999	1999	Tanzania	Cattle	KF561718	Kasanga et al.,Transbound Emerg Dis. In Press.
32	TAN/43/1999	1999	Tanzania	Cattle	KF561719	Kasanga et al.,Transbound Emerg Dis. In Press.
33	TAN/51/1999	1999	Tanzania	Cattle	KF561720	Kasanga et al.,Transbound Emerg Dis. In Press.
34	TAN/60/1999	1999	Tanzania	Cattle	KF561721	Kasanga et al.,Transbound Emerg Dis. In Press.
35	MOZ/3/2002	2002	Mozambique	Not recorded	DQ009720	Maree et al., 2005, unpublished
36	KEN/004/2002	2002	Kenya	Cattle	JF749860	Xu et al., 2011 unpublished
37	ZIM/23/2003	2003	Zimbabwe	Not recorded	HQ268527	Xu et al., 2010 unpublished
38	KEN/21/2004	2004	Kenya	Cattle	Not submitted	WRL-FMD Unpublished
39	K57/2005	2005	Kenya	Cattle	HQ267525	Sangula et al., 2010 BMC Evol. Biol. 10 (1), 371 (2010)
40	K67/2005	2005	Kenya	Cattle	HQ267526	Sangula et al., BMC Evol. Biol. 10 (1), 371 (2010)
41	KEN/11/2005	2005	Kenya	Cattle	Not submitted	WRL-FMD Unpublished
42	K21/2006	2006	Kenya	Cattle	HQ267528	Sangula et al., BMC Evol. Biol. 10 (1), 371 (2010)
43	K28/2006	2006	Kenya	Cattle	HQ267529	Sangula et al., BMC Evol. Biol. 10 (1), 371 (2010)
44	KEN/11/2006	2006	Kenya	Cattle	Not submitted	WRL-FMD Unpublished
45	ETH/3/2007	2007	Ethiopia	Cattle	FJ798154	Ayelet et al., Emerging Infect. Dis. 15 (9), 1409-1417 (2009)
46	ETH/19/2007	2007	Ethiopia	Cattle	FJ798156	Ayelet et al., Emerging Infect. Dis. 15 (9), 1409-1417 (2009)
47	UGA/1/2007	2007	Uganda	Buffalo	HM067706	Ayebazibwe et al., BMC Vet. Res. 6, 54 (2010)
48	KEN/32/2008	2008	Kenya	Cattle	Not submitted	WRL-FMD Unpublished
49	KEN/25/2008	2008	Kenya	Cattle	Not submitted	WRL-FMD Unpublished
50	KEN/55/2009	2009	Kenya	Cattle	Not submitted	WRL-FMD Unpublished
51	KEN/14/2009	2009	Kenya	Cattle	Not submitted	WRL-FMD Unpublished
52	KEN/123/2009	2009	Kenya	Cattle	Not submitted	WRL-FMD Unpublished
53	KEN/117/2009	2009	Kenya	Cattle	Not submitted	WRL-FMD Unpublished
54	KEN/104/2009	2009	Kenya	Cattle	Not submitted	WRL-FMD Unpublished
55	KEN/110/2010	2010	Kenya	Cattle	Not submitted	WRL-FMD Unpublished
56	KEN/71/2010	2010	Kenya	Cattle	Not submitted	WRL-FMD Unpublished
57	KEN/133/2010	2010	Kenya	Cattle	Not submitted	WRL-FMD Unpublished
58	KEN/113/2010	2010	Kenya	Cattle	Not submitted	WRL-FMD Unpublished
59	KEN/98/2010	2010	Kenya	Cattle	Not submitted	WRL-FMD Unpublished
60	KEN/104/2010	2010	Kenya	Cattle	Not submitted	WRL-FMD Unpublished
61	KEN/116/2010	2010	Kenya	Cattle	Not submitted	WRL-FMD Unpublished
62	KEN/106/2010	2010	Kenya	Cattle	Not submitted	WRL-FMD Unpublished
63	KEN/110/2010	2010	Kenya	Cattle	Not submitted	WRL-FMD Unpublished
64	KEN/111/2010	2010	Kenya	Cattle	Not submitted	WRL-FMD Unpublished
65	KEN/76/2010	2010	Kenya	Cattle	Not submitted	WRL-FMD Unpublished
66	KEN/118/2010	2010	Kenya	Cattle	Not submitted	WRL-FMD Unpublished
67	KEN/132/2010	2010	Kenya	Cattle	Not submitted	WRL-FMD Unpublished
68	KEN/10/2010	2010	Kenya	Cattle	Not submitted	WRL-FMD Unpublished
69	K56/2010	2010	Kenya	Cattle	KP263446	This study
70	KEN/2/2011	2011	Kenya	Cattle	Not submitted	WRL-FMD Unpublished
71	K127/2011	2011	Kenya	Cattle	KP263445	This study
72	Ken/TSE1/2012	2012	Kenya	Buffalo	KP263443	This study
73	K159/2012	2012	Kenya	Cattle	KP263444	This study
