# Supplementary material for: Characterisation of recent foot-and-mouth disease viruses from African buffalo (Syncerus caffer) and cattle in Kenya is consistent with independent virus populations
Source: BMC Vet Res. 2015 Feb 3;11:17. doi: 10.1186/s12917-015-0333-9 (PMC4334418; doi:10.1186/s12917-015-0333-9)
Supplement: Additional file 2: Table S2. — List of 75 foot-and-mouth disease viruse (FMDV) SAT 2 sequences included in the phylogenetic tree in Figure 3 of this study. [file 12917_2015_333_MOESM2_ESM.xlsx]

## Sheet: Table S2
Serial No.	Ref. No	Year of Isolation	Country	Host	Accession No.	Reference
1	KEN/3/1957	1957	Kenya	Cattle	FD1251473	WRL-Unpublished
2	K183/1974	1974	Kenya	Cattle	Not submitted	WRL-Unpublished
3	K46/1982	1982	Kenya	Cattle	HM623679	Sangula et al., Arch. Virol. 155 (10), 1625-1630 (2010)
4	K65/1982	1982	Kenya	Cattle	Not submitted	WRL-Unpublished
5	K235/1983	1983	Kenya	Cattle	Not submitted	WRL-Unpublished
6	K52/1984	1984	Kenya	Cattle	HM623685	Sangula et al., Arch. Virol. 155 (10), 1625-1630 (2010)
7	KNP/183/1991	1991	South Africa	Buffalo	Not submitted	WRL-Unpublished
8	U/267/1983	1993	Uganda	Cattle	HM623682	Sangula et al., Arch. Virol. 155 (10), 1625-1630 (2010)
9	KNP/18/1995	1995	South Africa	Buffalo	Not submitted	WRL-Unpublished
10	KNP/31/1995	1995	South Africa	Buffalo	Not submitted	WRL-Unpublished
11	RWA/13/1996	1996	Rwanda	Cattle	KF112963	Hall et al., MBio 4 (5), e00591-13 (2013)
12	BOT/1/1998	1998	Botswana	Buffalo	Not submitted	WRL-Unpublished
13	BOT/18/1998	1998	Botswana	Buffalo	Not submitted	WRL-Unpublished
14	BOT/29/1998	1998	Botswana	Buffalo	Not submitted	WRL-Unpublished
15	RWA/02/2001	2001	Rwanda	Cattle	DQ009730	Maree et al., 2005, unpublished
16	UGA/02/2002	2002	Uganda	Cattle	DQ009731	Maree et al., 2005, unpublished
17	TAN/4/2004	2004	Tanzania	Cattle	KF561722	Kasanga et al., Transbound Emerg Dis. In Press.
18	TAN/18/2004	2004	Tanzania	Cattle	KF561725	Kasanga et al., Transbound Emerg Dis. In Press.
19	TAN/21/2004	2004	Tanzania	Cattle	KF561726	Kasanga et al., Transbound Emerg Dis. In Press.
20	TAN/43/2009	2004	Tanzania	Cattle	KF561727	Kasanga et al., Transbound Emerg Dis. In Press.
21	KEN/10/2004	2004	Kenya	Cattle	Not submitted	WRL-Unpublished
22	KEN/11/2004	2004	Kenya	Cattle	Not submitted	WRL-Unpublished
23	KEN/13/2004	2004	Kenya	Cattle	Not submitted	WRL-Unpublished
24	KEN/17/2004	2004	Kenya	Cattle	Not submitted	WRL-Unpublished
25	KEN/22/2004	2004	Kenya	Cattle	Not submitted	WRL-Unpublished
26	KEN/32/2004	2004	Kenya	Cattle	Not submitted	WRL-Unpublished
27	KEN/5/2004	2004	Kenya	Cattle	Not submitted	WRL-Unpublished
28	KEN/6/2004	2004	Kenya	Cattle	Not submitted	WRL-Unpublished
29	KEN/8/2004	2004	Kenya	Cattle	Not submitted	WRL-Unpublished
30	KEN/9/2004	2004	Kenya	Cattle	Not submitted	WRL-Unpublished
31	K70/2005	2005	Kenya	Cattle	HM623701	Sangula et al., Arch. Virol. 155 (10), 1625-1630 (2010)
32	KEN/7/2005	2005	Kenya	Cattle	Not submitted	WRL-Unpublished
33	KEN/8/2005	2005	Kenya	Cattle	Not submitted	WRL-Unpublished
34	UGA/1/2007	2007	Uganda	Buffalo	HM067705	Ayebazibwe et al., BMC Vet. Res. 6, 54 (2010)
35	UGA/2/2007	2007	Uganda	Buffalo	HM067704	Ayebazibwe et al., BMC Vet. Res. 6, 54 (2011)
36	K42/2007	2007	Kenya	Cattle	HM623707	Sangula et al., Arch. Virol. 155 (10), 1625-1630 (2010)
37	KEN/10/2007	2007	Kenya	Cattle	Not submitted	WRL-Unpublished
38	KEN/11/2007	2007	Kenya	Cattle	Not submitted	WRL-Unpublished
39	KEN/13/2007	2007	Kenya	Cattle	Not submitted	WRL-Unpublished
40	KEN/14/2007	2007	Kenya	Cattle	Not submitted	WRL-Unpublished
41	KEN/16/2007	2007	Kenya	Cattle	Not submitted	WRL-Unpublished
42	KEN/19/2007	2007	Kenya	Cattle	Not submitted	WRL-Unpublished
43	KEN/2/2007	2007	Kenya	Cattle	Not submitted	WRL-Unpublished
44	KEN/22/2007	2007	Kenya	Cattle	Not submitted	WRL-Unpublished
45	KEN/23/2007	2007	Kenya	Cattle	Not submitted	WRL-Unpublished
46	KEN/4/2007	2007	Kenya	Cattle	Not submitted	WRL-Unpublished
47	KEN/5/2007	2007	Kenya	Cattle	Not submitted	WRL-Unpublished
48	KEN/7/2007	2007	Kenya	Cattle	Not submitted	WRL-Unpublished
49	KEN/8/2007	2007	Kenya	Cattle	Not submitted	WRL-Unpublished
50	KEN/9/2007	2007	Kenya	Cattle	Not submitted	WRL-Unpublished
51	KEN/19/2008	2008	Kenya	Cattle	Not submitted	WRL-Unpublished
52	KEN/2/2008	2008	Kenya	Cattle	Not submitted	WRL-Unpublished
53	KEN/21/2008	2008	Kenya	Cattle	Not submitted	WRL-Unpublished
54	KEN/31/2008	2008	Kenya	Cattle	Not submitted	WRL-Unpublished
55	KEN/18/2008	2008	Kenya	Cattle	Not submitted	WRL-Unpublished
56	KEN/11/2009	2009	Kenya	Cattle	JX570628	Ahmed et al., Transbound Emerg Dis. 59, 476-481 (2012)
57	KEN/13/2009	2009	Kenya	Cattle	JX570629	Ahmed et al., Transbound Emerg Dis. 59, 476-481 (2012)
58	KEN/122/2009	2009	Kenya	Cattle	JX570630	Ahmed et al., Transbound Emerg Dis. 59, 476-481 (2012)
59	K128/2011	2011	Kenya	Cattle	KP263456	This study
60	KEN/17/2011	2011	Kenya	Cattle	Not submitted	WRL-Unpublished
61	KEN/18/2011	2011	Kenya	Cattle	Not submitted	WRL-Unpublished
62	KEN/19/2011	2011	Kenya	Cattle	Not submitted	WRL-Unpublished
63	KEN/20/2011	2011	Kenya	Cattle	Not submitted	WRL-Unpublished
64	KEN/21/2011	2011	Kenya	Cattle	Not submitted	WRL-Unpublished
65	KEN/12/2011	2011	Kenya	Cattle	Not submitted	WRL-Unpublished
66	K10/2012	2012	Kenya	Cattle	KP263454	This study
67	K125/2012	2012	Kenya	Cattle	KP263449	This study
68	K126/2012	2012	Kenya	Cattle	KP263450	This study
69	K146/2012	2012	Kenya	Cattle	KP263448	This study
70	K26/2012	2012	Kenya	Cattle	KP263452	This study
71	K28/2012	2012	Kenya	Cattle	KP263453	This study
72	K30/2012	2012	Kenya	Cattle	KP263457	This study
73	K46/2012	2012	Kenya	Cattle	KP263455	This study
74	K53/2012	2012	Kenya	Cattle	KP263451	This study
75	KenMMB37/2012	2012	Kenya	Buffalo	KP263447	This study
